# Supplementary material for: Count Data Time Series Modelling in Julia—The CountTimeSeries.jl Package and Applications
Source: Entropy (Basel). 2021 May 25;23(6):666. doi: 10.3390/e23060666 (PMC8228825; doi:10.3390/e23060666)
Supplement: Supplementary file 1 [file entropy-23-00666-s001.zip]

Archive with 21 entries (12 files):
- Application 1/
- Application 1/Code_LW.jl
- Application 2/
- Application 2/Code.jl
- Application 3/
- Application 3/Code.jl
- Application 3/MapProjections.jl
- Application 4/
- Application 4/Code.jl
- Application 4/Code.R
- entropy-1204331-supplementary/
- entropy-1204331-supplementary/Application 1/
- entropy-1204331-supplementary/Application 1/Code_LW.jl
- entropy-1204331-supplementary/Application 2/
- entropy-1204331-supplementary/Application 2/Code.jl
- entropy-1204331-supplementary/Application 3/
- entropy-1204331-supplementary/Application 3/Code.jl
- entropy-1204331-supplementary/Application 3/MapProjections.jl
- entropy-1204331-supplementary/Application 4/
- entropy-1204331-supplementary/Application 4/Code.jl
- entropy-1204331-supplementary/Application 4/Code.R
